# Supplementary material for: Survey dataset on presenteeism, job demand and perceived job insecurity: The perspective of diplomatic officers
Source: Data Brief. 2020 Apr 14;30:105505. doi: 10.1016/j.dib.2020.105505 (PMC7186489; doi:10.1016/j.dib.2020.105505)
Supplement: Supplementary file 4 [file mmc4.xlsx]

## Sheet: DiB - Presenteeism Excel
ID	Gender	Age_Group	Age	Marital_Status	Race	Religion	Tenure	Highest_Education	G1	G2	G3	G4	G5	G6	I1	I2	I3	I4	I5	I6	I7	I8	I9	I10	I11	I12	I13	I14	I15	I16	I17	I18	I19	J1	J2	J3	J4	J5	J6	J7	J8	J9	J10	J11	J12	J13	J14	J15	J16
A1	1	2	28	2	1	1	2	4	2	3	2	3	4	3	2	3	2	2	3	3	3	3	3	3	3	3	2	2	2	3	2	3	2	3	3	3	2	3	4	3	3	3	3	4	3	4	3	4	3
A2	2	1	25	2	1	1	2	3	5	3	3	3	3	3	4	4	2	2	1	3	1	2	1	3	1	4	1	2	1	1	1	3	1	4	5	5	5	4	5	5	5	5	3	3	4	4	4	4	4
A3	1	2	28	2	1	1	2	3	3	5	2	5	4	1	4	4	4	4	4	2	1	3	1	3	1	3	1	2	1	3	1	2	3	5	5	3	5	5	5	5	5	5	5	5	5	5	5	5	5
A4	2	2	30	2	1	1	3	3	4	4	4	4	4	3	4	4	3	3	3	3	2	2	2	3	2	4	2	3	2	3	2	2	1	4	4	3	4	4	4	5	5	3	3	3	2	5	5	2	1
A5	2	2	33	2	1	1	2	3	5	5	5	5	5	5	3	3	4	1	2	2	3	2	4	4	4	1	3	4	4	4	4	2	3	1	1	5	1	1	1	1	1	1	1	1	1	3	3	3	3
A6	1	2	29	2	1	1	2	3	3	3	4	4	4	4	4	4	1	1	1	4	4	4	3	3	3	3	3	3	3	3	3	3	3	4	4	4	4	4	4	4	4	4	4	4	4	4	4	4	4
A7	2	2	30	1	1	1	3	3	3	3	3	3	3	3	3	3	2	2	2	4	2	4	1	1	1	4	1	1	1	1	2	4	1	4	4	4	4	4	4	1	1	1	3	3	3	3	3	3	3
A8	2	1	27	1	1	1	2	3	5	4	2	5	4	4	4	4	4	4	4	3	1	2	1	3	1	3	1	1	1	1	1	2	1	4	3	4	4	4	5	4	4	4	4	4	4	4	4	4	4
A9	1	2	29	1	1	1	2	3	3	3	3	3	3	3	3	3	2	4	4	2	2	2	1	1	3	1	1	1	1	1	1	1	1	4	4	3	4	4	5	1	5	5	2	2	3	4	5	1	4
A10	2	2	28	1	1	1	2	3	2	2	2	2	2	3	4	4	3	3	3	4	4	4	4	3	4	3	4	4	4	3	3	3	4	3	4	5	4	4	3	3	4	4	4	4	4	4	4	4	3
A11	1	2	32	1	2	3	2	4	5	5	5	5	5	5	4	4	4	1	4	1	1	1	1	1	1	4	1	1	1	1	1	1	1	1	1	5	5	5	1	1	1	1	1	1	1	5	5	1	1
A12	1	1	27	1	1	1	2	3	4	3	3	3	3	3	4	4	4	4	4	1	1	1	1	1	1	2	1	1	1	1	1	1	1	4	4	4	4	4	5	4	4	5	1	1	1	1	3	1	1
A13	2	2	28	1	1	1	2	3	4	4	4	4	4	4	4	4	4	3	3	3	1	3	1	3	2	3	2	2	2	2	2	3	2	1	2	3	4	4	1	2	2	2	2	2	2	2	2	2	2
A14	2	2	30	2	1	1	2	3	4	4	4	4	4	3	4	4	1	2	2	3	2	2	1	3	1	2	2	1	1	2	1	2	1	5	4	4	4	4	5	3	4	4	3	3	3	3	3	3	3
A15	1	2	32	2	1	1	2	3	4	4	4	3	3	3	4	4	3	2	4	1	2	1	2	3	2	3	2	1	1	1	2	2	2	3	3	3	3	3	2	1	3	3	3	3	1	5	5	3	2
A16	2	2	30	2	1	1	2	3	4	4	4	5	5	4	3	3	2	2	3	3	2	3	2	3	2	3	2	3	2	3	2	4	2	5	5	3	5	4	5	5	5	5	2	2	4	4	4	4	4
A17	2	1	26	1	1	1	2	3	5	4	2	5	4	4	3	3	3	3	4	4	1	2	1	3	1	3	1	2	1	3	1	3	1	5	5	5	5	5	5	5	5	5	2	2	2	4	4	2	4
A18	2	2	29	2	1	1	3	3	4	4	3	4	4	4	4	4	3	2	3	3	3	3	3	3	3	3	3	3	3	3	3	3	3	5	5	5	5	5	5	5	5	5	2	2	2	5	5	2	3
A19	2	2	31	2	1	1	2	3	4	4	4	2	5	5	2	3	4	2	1	4	3	3	2	2	2	3	1	4	1	3	3	2	4	3	4	4	5	5	2	4	3	3	4	1	2	5	5	2	3
A20	2	2	31	1	1	1	2	4	5	5	5	5	5	4	3	4	3	3	1	2	3	2	3	3	3	1	4	3	4	4	3	1	4	4	4	5	5	5	5	3	5	4	1	2	4	5	5	1	3
A21	1	2	28	2	1	1	2	3	4	4	2	4	4	4	4	4	3	3	4	3	1	1	2	3	1	3	1	3	1	2	1	3	1	4	4	3	4	4	5	2	5	5	4	4	4	4	4	3	3
A22	2	1	27	2	1	1	2	4	5	4	1	2	3	3	3	3	4	4	4	1	1	1	2	4	1	2	1	1	1	1	1	1	1	5	1	5	5	5	5	1	1	5	2	4	1	3	4	2	5
A23	2	2	28	1	1	1	2	3	4	4	4	4	3	4	3	3	3	2	3	3	2	2	3	2	3	2	3	2	3	2	3	2	3	4	4	4	4	4	5	4	4	4	2	2	4	4	4	2	4
A24	2	2	30	2	1	1	2	4	4	5	5	5	5	4	2	3	4	4	1	1	3	1	4	4	4	4	2	4	4	2	4	4	4	1	1	5	5	5	1	1	1	1	1	1	1	5	5	1	1
A25	2	2	28	2	1	1	2	3	2	3	3	3	3	3	4	4	4	2	4	3	1	4	1	1	1	3	1	4	1	2	1	2	1	4	4	4	4	4	5	5	5	5	2	2	3	5	4	1	1
A26	2	2	29	2	1	1	2	3	2	4	2	2	4	4	4	4	3	3	3	3	1	1	1	3	3	3	3	3	3	2	2	2	1	4	4	4	4	4	5	4	5	5	4	2	1	4	5	2	4
A27	2	2	29	1	1	1	2	4	4	4	4	3	4	4	4	4	4	3	3	2	1	3	1	1	2	2	1	2	1	2	1	2	1	5	5	5	5	5	5	5	5	5	1	4	3	4	4	1	3
A28	2	2	30	1	1	1	2	4	4	4	4	4	4	4	3	3	3	2	3	3	3	3	3	2	2	2	2	2	2	2	2	3	2	5	5	5	5	5	5	5	5	5	3	3	3	3	5	3	3
A29	2	2	32	2	1	1	2	3	3	4	3	4	3	3	3	3	2	2	4	3	2	2	2	3	2	3	2	3	2	3	2	3	2	4	4	5	4	4	4	3	4	4	4	4	4	4	4	4	4
A30	2	2	29	1	1	1	2	3	4	4	3	3	4	4	4	4	4	2	3	1	1	2	1	1	1	3	1	2	1	2	1	3	1	4	4	4	5	5	4	4	4	4	3	3	3	4	4	3	4
A31	2	2	28	2	1	1	2	3	5	5	5	5	5	4	3	3	4	2	4	3	2	4	2	4	2	4	2	3	1	2	1	4	2	5	5	4	2	2	5	4	5	5	1	4	4	4	5	2	1
A32	2	2	29	2	1	1	2	4	4	4	3	4	4	4	4	4	2	1	2	3	2	3	1	3	1	1	3	1	3	2	3	1	4	4	4	3	5	4	5	5	5	4	1	1	1	4	4	1	1
A33	2	2	29	2	1	1	2	3	5	4	4	4	4	4	3	3	4	2	2	3	2	2	2	2	2	2	2	2	2	2	2	4	2	4	4	2	3	4	3	4	2	2	2	2	5	4	3	4	1
A34	2	2	31	2	1	1	2	3	4	4	2	4	5	4	4	4	4	2	4	4	4	2	4	2	4	2	4	4	4	4	4	2	4	5	4	4	5	5	5	2	2	2	2	2	3	4	5	2	2
A35	2	2	29	1	1	1	2	4	5	2	2	2	4	4	4	4	4	4	4	1	1	1	1	1	1	3	1	1	1	1	1	1	1	2	2	4	4	4	5	4	5	5	1	2	4	5	5	1	5
A36	2	2	29	2	1	1	2	3	3	4	3	3	4	3	3	3	3	2	3	3	3	3	2	2	2	4	2	3	2	3	3	4	3	3	3	4	3	3	3	3	3	3	1	1	3	5	4	1	2
A37	2	2	30	1	1	1	2	4	4	4	4	4	4	4	3	3	3	2	2	3	2	2	2	3	3	3	3	3	3	3	3	3	3	3	3	4	4	4	3	3	3	3	2	2	2	4	4	2	2
A38	2	2	28	2	1	1	2	3	4	3	3	3	3	3	4	4	4	1	3	3	4	2	3	2	4	2	4	4	4	2	3	2	3	2	2	2	2	3	3	4	4	3	2	2	4	4	4	2	2
A39	2	2	29	2	1	1	2	3	5	4	4	4	4	4	4	4	4	3	2	1	1	2	1	2	2	3	1	2	2	1	1	2	1	4	4	4	4	4	4	4	4	4	4	4	4	4	4	4	4
A40	2	2	30	2	1	1	2	3	4	4	4	4	4	4	3	3	3	3	3	3	3	3	3	3	3	2	3	3	3	3	3	2	3	5	5	5	5	5	5	5	5	5	2	2	2	3	4	2	2
A41	2	1	26	1	1	1	2	3	4	4	4	4	4	3	3	3	2	2	2	3	3	4	3	3	3	3	3	3	3	3	3	3	3	4	4	4	4	4	4	4	4	4	5	5	5	5	5	5	5
A42	2	2	29	1	1	1	2	3	4	4	2	3	3	3	4	4	3	2	2	3	2	3	2	3	2	3	2	3	2	2	2	3	2	4	4	4	4	4	4	4	4	4	4	4	4	4	4	4	4
A43	1	2	28	2	1	1	2	3	5	4	4	4	4	4	3	3	3	2	3	3	3	2	3	3	3	2	3	3	3	3	3	3	3	3	4	2	4	4	3	1	1	1	1	3	1	4	4	1	1
A44	2	1	27	2	1	1	2	3	4	4	4	4	4	4	3	3	4	2	2	2	2	2	2	2	2	2	2	2	2	2	2	2	2	3	3	4	3	3	3	3	3	3	3	3	3	3	3	3	3
A45	1	1	27	1	2	3	2	3	4	4	2	4	4	4	4	4	3	2	2	3	1	1	1	3	2	2	2	2	2	2	2	1	1	4	4	4	5	5	5	4	5	5	5	5	5	5	5	5	4
A46	1	1	27	1	1	1	2	3	4	1	5	5	1	1	4	4	4	4	4	3	4	4	4	4	4	3	4	4	4	4	4	3	4	5	5	4	5	5	5	5	5	5	3	3	3	4	4	3	4
A47	1	2	29	2	1	1	2	3	4	4	4	4	4	4	3	3	2	2	3	3	3	3	3	3	3	3	3	3	3	3	3	3	3	5	5	5	5	5	5	4	4	4	2	3	3	3	4	2	2
A48	1	2	31	2	1	1	2	4	4	4	2	3	2	2	4	4	4	2	2	2	3	3	3	2	2	4	2	2	1	4	2	2	4	4	4	3	2	3	4	4	3	2	4	2	3	4	4	3	4
A49	2	1	25	2	1	1	1	3	4	4	2	4	3	4	3	3	3	2	3	3	3	3	2	2	2	3	2	3	3	2	2	3	3	3	3	5	3	3	3	3	3	3	2	3	3	4	4	2	2
A50	2	2	29	1	1	1	2	3	5	5	5	5	5	5	4	4	4	4	4	3	1	1	4	2	1	4	1	1	1	1	1	1	1	1	2	5	5	5	5	5	5	5	1	1	1	5	5	1	1
A51	2	1	26	1	3	4	1	3	2	4	4	4	4	4	3	4	3	2	2	2	4	3	3	2	3	1	3	3	3	1	3	1	4	4	4	4	4	4	4	4	4	4	2	2	2	4	5	2	5
A52	1	2	34	2	1	1	2	4	5	3	1	2	3	3	3	3	4	3	3	3	1	2	2	1	2	3	1	1	1	2	1	3	1	4	4	5	5	4	5	5	5	5	1	1	2	4	4	1	1
A53	2	2	28	2	1	1	2	3	3	5	5	5	4	4	4	4	4	4	1	1	1	3	1	3	1	3	1	1	1	1	1	2	2	5	5	4	4	5	3	4	1	3	1	1	3	4	4	1	3
A54	1	2	28	1	3	4	2	3	5	2	5	4	2	2	4	4	4	3	3	1	1	1	1	2	2	2	2	1	1	3	2	2	1	4	4	3	4	3	4	3	4	3	1	1	3	4	4	1	4
A55	1	2	29	1	1	1	2	4	4	5	1	5	5	5	4	4	4	3	4	4	4	4	4	4	4	3	4	4	4	4	4	4	4	5	5	5	5	5	5	1	5	5	5	5	5	5	5	5	5
A56	1	2	30	2	1	1	2	4	5	4	2	4	4	4	4	4	4	3	3	2	4	1	3	4	3	1	3	4	4	3	3	1	4	5	2	5	4	4	5	5	5	5	2	5	1	5	5	2	5
A57	1	2	29	2	1	1	2	3	5	5	5	5	2	4	4	4	1	2	3	3	2	4	1	4	1	4	1	1	1	1	2	3	1	5	5	5	5	5	5	5	5	5	2	2	4	5	5	4	4
A58	2	2	29	1	1	1	2	3	2	3	3	2	3	3	4	4	3	3	3	2	2	2	2	3	2	4	2	3	2	3	2	2	2	3	3	3	3	4	4	4	4	4	2	3	3	4	3	3	2
A59	2	2	29	1	1	1	1	3	3	3	3	4	3	3	3	3	3	3	3	2	3	2	4	3	3	1	3	3	3	3	3	2	4	2	2	3	3	3	2	2	2	2	2	3	3	3	3	2	3
A60	2	2	29	2	1	1	2	3	4	4	3	4	4	3	3	3	4	2	3	3	1	4	1	3	1	3	1	3	1	2	1	3	2	3	4	5	4	4	3	3	3	3	2	3	3	4	4	3	2
A61	1	2	28	1	1	1	2	3	5	4	3	5	3	3	4	4	3	2	4	2	1	1	1	1	1	4	2	1	1	1	1	3	1	5	5	3	5	5	5	1	3	3	3	3	3	4	5	3	1
A62	2	2	29	2	1	1	2	3	3	4	2	2	4	4	3	3	4	3	4	1	1	1	2	3	2	3	2	1	2	1	1	2	1	2	4	3	5	5	1	4	1	1	1	4	4	4	4	1	2
A63	2	2	29	2	1	1	2	3	5	4	5	5	4	4	4	4	3	2	3	3	1	3	1	4	1	4	1	3	1	2	1	4	1	3	3	4	3	3	3	4	3	3	3	3	3	4	4	3	3
A64	2	2	30	1	1	1	2	3	3	3	2	3	3	3	4	4	3	3	3	3	2	2	2	3	2	3	2	2	2	2	2	2	2	4	4	4	4	4	4	4	4	4	4	4	4	4	4	4	4
A65	2	1	27	1	1	1	2	3	4	4	5	5	4	4	3	3	4	3	3	3	2	2	2	3	1	4	2	3	2	3	2	2	2	4	4	4	4	4	4	4	4	4	2	2	2	2	4	2	4
A66	2	1	27	1	1	1	2	3	4	4	4	4	4	4	4	4	3	2	2	3	1	3	1	2	1	4	1	1	1	1	1	3	1	4	4	4	3	3	5	4	4	4	1	1	2	4	4	1	1
A67	2	2	30	2	1	1	2	3	4	4	4	4	4	4	3	3	3	3	3	3	2	3	2	3	2	3	2	2	2	2	2	2	2	4	4	4	4	4	4	4	4	4	3	3	3	3	3	3	3
A68	2	1	25	1	1	1	1	3	2	4	3	3	2	2	4	3	4	4	4	2	1	2	1	2	1	2	2	2	1	3	1	2	1	5	5	5	5	5	5	5	5	5	2	1	1	4	4	2	2
A69	2	2	29	2	1	1	2	3	5	5	5	5	5	5	4	4	4	1	1	1	4	1	4	4	4	1	4	4	3	4	4	1	4	1	1	5	5	5	1	1	1	1	1	1	1	5	5	1	1
A70	2	1	27	1	1	1	2	4	3	3	2	3	3	4	4	4	2	2	3	3	4	3	4	2	3	2	3	3	3	2	4	4	4	3	4	4	4	4	3	4	3	3	4	4	4	5	5	3	4
A71	2	2	28	2	1	1	2	4	4	4	4	4	4	3	4	4	3	2	2	3	3	3	3	3	3	3	3	3	3	3	3	3	3	3	3	3	3	3	3	3	3	3	3	3	3	3	3	3	3
A72	2	1	27	2	1	1	2	4	4	4	2	4	4	3	4	4	3	3	3	2	2	2	2	3	2	3	2	2	2	2	2	2	2	5	5	4	4	4	4	4	4	4	2	2	2	4	4	2	2
A73	2	1	25	1	1	1	2	3	4	4	2	4	4	4	4	3	3	3	2	3	2	4	2	3	2	4	2	3	2	3	2	4	3	4	4	4	4	4	5	4	5	4	4	4	5	4	4	2	2
A74	2	1	25	2	1	1	2	3	3	3	2	3	4	3	3	3	3	3	3	2	1	3	1	3	1	4	1	1	1	4	1	4	2	3	3	5	5	5	3	3	3	3	3	3	3	5	5	3	3
A75	2	2	30	2	1	1	2	3	4	4	4	4	2	4	4	4	1	1	1	4	4	3	4	3	4	2	4	4	3	3	4	3	4	3	2	4	4	4	1	4	2	2	2	3	3	4	4	2	3
A76	1	1	27	1	1	1	2	3	4	5	4	4	5	5	3	3	4	4	4	1	1	1	1	4	2	4	2	1	1	1	3	1	1	1	2	5	4	4	5	5	5	5	1	2	2	2	2	1	2
A77	2	2	29	2	1	1	2	3	4	4	2	4	4	4	3	3	4	2	4	3	1	2	1	2	2	4	1	2	1	2	2	3	1	4	4	5	4	4	4	4	4	4	2	2	3	4	4	2	2
A78	1	1	25	1	1	1	2	3	4	4	4	4	5	4	4	4	3	3	3	1	1	1	1	2	1	3	1	1	1	2	1	2	2	5	5	4	5	5	5	1	1	1	1	1	1	5	5	1	1
A79	2	2	29	2	1	1	2	3	2	2	2	2	2	2	3	3	3	2	3	3	2	2	4	2	3	2	2	2	2	2	1	3	1	4	4	5	5	5	5	5	5	5	2	2	4	5	5	1	1
A80	2	1	27	1	1	1	2	3	4	4	2	3	3	3	3	3	3	2	3	3	2	3	2	2	2	2	2	2	2	2	2	3	2	3	3	4	3	3	3	3	3	3	2	2	2	3	3	2	2
A81	1	2	32	1	4	1	2	3	1	4	2	3	3	3	3	3	2	2	2	3	3	3	3	3	3	3	2	3	3	3	3	3	4	4	4	4	4	4	4	3	3	4	2	2	3	3	4	3	3
A82	1	2	28	1	1	1	2	4	5	2	5	5	4	3	4	4	3	2	3	3	2	3	1	2	2	2	2	2	1	3	2	3	1	5	5	4	5	3	5	3	5	5	5	5	5	5	5	5	5
A83	2	1	27	1	1	1	2	3	4	4	3	4	4	3	3	3	3	2	3	3	2	3	1	3	2	3	1	2	2	2	1	2	1	4	4	5	5	5	4	4	4	4	2	2	4	3	4	2	4
A84	2	2	31	1	1	1	2	3	2	4	3	3	4	4	3	3	3	3	3	3	1	3	1	2	1	3	3	4	2	3	2	3	1	3	3	4	4	4	3	3	3	3	3	3	3	3	3	3	3
A85	1	2	29	1	1	1	2	3	4	2	2	2	4	4	3	3	2	2	2	3	2	3	2	3	2	3	1	3	1	1	2	4	1	4	4	4	4	2	4	4	4	4	2	2	2	2	4	2	2
A86	1	1	27	1	1	1	2	3	4	4	3	5	5	4	3	4	4	3	4	3	1	2	1	1	1	1	1	1	2	1	1	1	1	3	4	2	5	4	5	3	4	4	3	4	4	5	5	3	2
A87	1	2	29	2	1	1	2	4	5	4	5	5	4	4	4	4	4	2	2	1	1	1	1	2	2	3	2	2	2	2	2	2	2	5	5	5	5	5	5	5	5	5	2	2	2	4	5	2	2
A88	1	1	27	2	1	1	2	3	5	4	2	4	4	4	3	3	4	3	1	4	1	3	3	4	2	4	3	4	2	3	2	4	3	5	3	5	5	5	5	3	5	5	2	4	2	5	5	3	1
A89	2	2	29	1	1	1	2	3	5	5	2	5	5	5	4	4	4	3	1	4	1	1	4	4	4	4	4	4	4	4	4	4	4	5	2	2	5	5	1	1	1	1	5	5	5	5	4	4	5
A90	2	2	30	2	1	1	2	3	5	4	4	4	4	4	3	3	3	3	3	4	2	4	2	4	2	4	2	4	2	4	2	4	2	4	4	5	4	4	5	4	5	4	2	2	3	4	4	1	2
A91	2	2	29	2	1	1	2	3	2	4	3	3	4	2	3	3	4	3	4	2	1	1	1	3	1	3	2	1	2	2	2	2	1	5	5	4	5	5	5	4	5	5	4	4	3	2	4	2	3
A92	2	1	27	2	1	1	2	4	4	4	4	4	4	4	3	3	2	2	2	3	3	4	2	2	2	4	2	2	2	4	2	4	2	3	3	4	3	3	1	3	3	3	2	2	2	5	5	3	3
A93	2	2	29	1	2	3	2	3	4	4	4	4	4	4	3	3	3	3	3	3	2	3	1	3	3	4	3	3	3	3	3	3	2	3	3	4	3	3	3	3	3	3	2	2	3	4	4	2	3
A94	1	2	30	1	1	1	2	3	3	4	3	1	5	4	4	4	1	2	2	3	2	3	3	2	3	2	3	4	2	3	3	4	2	5	4	4	3	4	3	4	3	4	3	3	3	3	3	2	3
A95	1	2	29	1	2	3	2	3	5	4	3	4	3	3	4	4	4	4	3	2	1	2	1	3	1	3	1	2	2	3	1	2	1	5	3	5	4	4	5	4	4	3	2	2	5	1	1	3	3
A96	2	2	30	1	1	1	2	3	4	4	4	4	4	5	3	3	2	2	2	4	1	4	4	3	2	4	2	3	1	1	1	4	1	4	4	4	4	4	4	4	4	4	1	1	1	3	4	1	1
A97	1	2	28	1	1	1	2	3	5	4	2	5	2	4	4	3	3	2	4	1	1	2	1	1	1	3	3	1	2	1	1	2	1	5	4	4	4	4	5	2	5	4	2	2	4	2	2	2	2
A98	2	2	33	2	1	1	2	3	2	4	4	4	4	3	3	3	4	3	3	3	1	1	1	3	1	3	1	1	1	1	1	3	2	3	3	5	3	5	3	4	3	3	3	3	4	4	3	2	4
A99	2	2	30	1	1	1	2	3	4	4	4	4	4	4	4	4	3	3	3	3	1	1	2	3	1	3	2	2	2	3	2	3	1	5	5	4	4	4	3	4	3	3	2	2	2	4	4	2	3
A100	2	2	29	1	2	3	2	3	3	4	4	4	4	4	3	3	3	3	3	2	3	2	3	3	3	2	3	2	3	3	3	3	2	4	4	5	3	3	4	4	3	3	4	4	4	4	3	3	2
A101	1	2	28	1	2	3	2	3	4	4	4	4	4	4	3	3	3	2	3	3	3	3	2	2	2	2	2	2	2	2	2	2	2	4	4	4	4	4	4	4	4	4	4	4	2	4	4	4	4
A102	2	2	30	1	1	1	2	3	2	5	4	4	4	4	4	4	4	1	1	3	1	1	1	2	1	3	1	3	1	3	3	1	1	4	4	4	4	5	5	4	5	5	3	4	4	4	4	4	4
A103	2	2	28	2	1	1	2	3	4	4	2	4	4	4	3	3	3	2	3	3	1	3	2	2	2	3	2	3	2	2	2	3	2	4	4	4	4	4	5	3	4	4	1	2	3	4	5	1	4
A104	2	2	29	1	1	1	2	3	5	4	3	4	4	4	3	3	4	2	2	3	1	4	1	2	3	4	2	4	2	3	2	4	3	4	4	4	4	4	4	2	2	2	4	4	2	5	5	1	1
A105	1	1	26	1	1	1	2	3	5	4	3	4	4	4	4	4	4	3	4	4	1	3	1	3	1	4	1	1	1	1	1	3	1	5	5	3	5	5	5	4	5	5	4	4	3	4	4	4	1
A106	2	2	29	2	1	1	2	3	4	4	4	4	4	4	3	3	3	2	3	3	3	3	2	3	3	3	3	3	3	3	3	4	1	4	4	4	4	4	4	4	4	4	4	4	2	4	4	4	4
A107	2	2	31	1	1	1	2	4	5	4	1	4	4	3	4	4	3	2	2	1	2	3	1	3	1	4	1	2	1	3	1	4	1	4	3	4	5	5	2	3	4	5	1	2	2	2	5	1	2
A108	2	1	27	1	1	1	2	4	5	1	5	5	5	5	4	4	1	4	3	1	1	1	1	1	1	1	1	2	1	1	1	1	1	4	5	5	4	4	1	5	5	5	1	1	5	4	4	3	1
A109	2	2	29	1	2	3	2	3	5	5	4	4	2	4	3	3	2	2	2	3	2	4	2	3	1	4	1	1	1	1	1	3	1	2	2	5	4	4	3	4	3	3	1	1	2	4	4	1	2
A110	2	2	30	2	1	1	2	3	5	4	5	4	4	5	4	4	4	4	4	3	1	3	1	3	2	3	1	3	1	3	1	3	1	5	5	4	5	5	5	4	5	5	1	1	1	4	5	1	4
A111	1	2	30	1	1	1	2	4	3	4	3	4	4	3	3	3	4	3	4	3	3	3	3	3	3	3	3	3	3	3	3	3	3	4	3	4	3	4	1	4	5	4	4	4	4	4	4	4	4
A112	2	1	27	1	1	1	2	3	4	4	4	4	4	4	3	3	3	3	3	3	2	2	3	4	3	4	1	3	3	3	2	3	2	4	4	3	5	5	5	3	3	3	2	2	2	5	5	2	2
A113	2	1	27	2	1	1	2	3	4	2	1	3	2	2	4	4	3	2	3	2	1	2	1	3	1	2	1	1	1	1	1	3	1	4	4	4	4	4	3	4	4	4	2	2	3	4	4	2	3
A114	1	2	29	2	1	1	2	3	5	2	4	4	3	2	3	3	4	2	3	3	3	3	2	2	2	3	2	3	2	2	2	2	2	4	4	4	4	4	4	3	4	4	4	4	4	4	4	4	3
A115	1	1	27	1	2	3	2	3	4	3	2	4	4	4	3	4	4	3	3	2	1	2	1	2	1	3	1	3	1	2	1	3	2	3	3	4	4	4	4	3	3	3	3	4	4	4	4	3	3
A116	2	2	28	2	1	1	2	3	4	3	3	3	4	4	4	3	2	2	2	2	3	3	3	3	3	3	3	4	4	4	3	3	3	4	4	3	3	3	3	4	4	4	4	4	4	3	4	4	4
A117	2	2	31	1	1	1	2	4	5	5	5	5	5	5	1	1	4	4	4	1	4	1	4	4	3	1	1	1	1	4	4	1	1	1	1	1	1	1	1	1	1	1	2	1	1	5	5	2	2
A118	2	1	26	2	1	1	2	3	4	3	2	3	3	2	3	3	3	2	2	3	1	3	1	3	1	4	1	4	1	1	1	4	1	5	5	3	5	5	5	5	5	5	1	1	1	4	1	1	1
A119	1	1	26	1	1	1	2	3	5	1	3	4	4	3	4	4	3	1	1	3	4	2	3	2	3	2	3	2	3	3	3	1	3	2	2	2	4	4	5	2	4	4	4	4	4	4	4	4	4
A120	2	2	31	2	1	1	2	3	4	4	4	4	4	5	3	3	4	4	4	3	3	3	3	3	3	1	3	3	3	3	3	2	3	2	2	4	2	2	4	4	4	4	2	2	4	4	4	2	2
A121	1	2	28	1	1	1	2	3	5	4	5	2	4	1	4	3	4	3	3	3	2	4	1	4	1	4	2	2	1	2	1	3	2	5	5	5	5	5	5	5	5	5	1	2	5	3	2	1	1
A122	2	2	28	2	1	1	2	3	4	4	3	4	4	4	4	4	4	2	4	4	4	2	4	3	4	2	3	3	4	4	4	3	3	4	4	5	4	4	4	4	4	4	4	3	4	3	3	4	4
A123	1	2	28	2	1	1	2	3	5	5	2	4	5	5	4	4	4	3	4	2	1	3	1	3	1	4	1	1	1	2	2	4	2	4	4	3	5	5	5	1	4	4	5	5	1	5	5	5	1
A124	2	2	28	1	1	1	2	3	4	3	2	4	3	3	4	4	2	2	2	3	1	4	1	4	1	4	1	2	1	2	2	4	1	4	4	4	4	4	4	4	4	4	2	2	3	4	4	1	2
A125	2	1	27	1	2	2	2	3	4	4	3	5	4	4	3	3	2	3	3	2	2	2	2	2	2	3	2	2	2	2	2	2	2	3	4	5	5	5	3	4	3	3	4	4	4	4	4	4	4
A126	2	2	31	1	1	1	2	3	3	3	3	3	3	3	3	3	3	3	3	3	3	3	3	3	3	3	3	3	3	3	3	3	3	3	3	3	3	3	3	3	3	3	3	3	3	3	3	3	3
A127	1	1	25	2	1	1	1	3	4	4	2	4	4	3	3	3	3	2	3	3	2	3	2	4	2	4	2	4	2	2	2	4	2	4	4	3	4	4	5	4	5	4	3	3	3	4	4	4	4
A128	2	1	25	1	1	1	2	3	4	4	3	4	4	3	3	3	3	2	2	3	2	4	2	4	2	4	2	3	2	3	2	3	2	4	4	4	4	4	4	4	4	4	2	2	2	4	4	2	2
A129	2	1	25	1	1	1	2	3	4	4	2	4	3	3	3	3	3	2	3	3	3	3	3	2	3	2	3	3	3	3	2	2	3	2	2	3	2	2	2	2	2	2	2	2	2	3	2	2	2
A130	1	2	33	2	4	2	2	3	5	5	4	5	5	5	4	4	4	2	2	4	1	1	1	3	1	1	1	1	1	1	1	2	1	4	4	4	4	4	4	3	3	3	1	1	1	1	3	1	1
A131	2	1	26	1	2	3	2	3	4	4	2	3	4	4	2	2	3	3	3	3	3	2	2	2	2	2	2	2	2	2	2	2	2	4	3	3	3	3	3	3	3	3	2	2	2	4	4	2	4
A132	2	2	30	1	1	1	3	3	5	5	2	4	4	3	4	4	4	2	4	1	1	1	1	3	1	3	2	1	1	2	1	2	1	5	5	5	5	5	5	5	5	5	2	4	1	4	5	1	3
A133	2	2	29	2	1	1	2	3	4	3	2	3	4	4	4	4	2	2	3	3	2	3	1	2	2	2	3	1	1	1	1	1	2	4	4	3	4	4	5	4	4	4	2	4	4	4	4	4	2
A134	2	1	27	1	4	5	2	4	4	2	3	4	2	2	4	3	4	3	2	2	2	3	2	3	1	4	1	1	1	2	1	2	1	4	4	5	4	4	1	2	1	1	2	2	4	4	4	1	1
A135	1	2	36	1	1	1	2	3	5	3	2	3	2	3	3	2	2	2	4	1	1	1	1	3	2	1	1	2	1	1	2	1	1	5	3	2	3	3	5	7	7	7	1	4	3	3	4	1	1
A136	2	2	30	2	3	4	2	3	5	5	4	5	4	3	4	4	4	4	3	3	1	3	1	1	1	3	1	2	1	1	1	3	1	5	5	5	5	5	5	5	5	5	1	1	4	5	5	1	5
A137	2	2	30	1	1	1	2	3	4	4	3	4	3	3	3	3	3	2	3	3	2	3	2	4	2	3	3	3	2	2	2	3	3	4	4	4	4	4	4	4	4	4	3	3	4	4	4	2	3
A138	2	2	29	2	1	1	2	3	5	4	5	4	4	3	4	4	4	3	2	3	3	3	2	4	2	4	2	4	2	3	2	4	2	4	4	4	4	2	4	2	4	4	4	4	4	4	4	4	2
A139	2	2	28	1	1	1	2	3	5	4	3	5	3	4	4	4	4	1	1	3	4	4	4	4	4	3	4	1	4	1	4	3	4	5	5	3	3	3	1	3	2	2	4	4	4	4	5	1	1
A140	2	2	28	2	1	1	2	3	4	2	2	4	4	4	4	4	4	4	4	1	1	1	1	1	1	2	1	1	1	1	1	1	1	5	5	5	5	5	5	4	5	5	1	1	5	1	5	1	3
A141	2	1	26	1	1	1	2	3	3	3	3	3	3	3	3	3	3	3	3	3	3	3	4	2	3	2	3	3	3	3	3	3	3	2	2	3	4	4	1	3	1	4	4	4	4	4	4	2	3
A142	2	2	28	1	1	1	3	3	4	4	2	4	2	1	4	4	4	4	4	2	1	2	1	2	2	3	1	2	1	2	2	3	1	5	4	4	4	4	5	3	5	5	4	4	5	5	5	5	5
A143	2	2	30	2	1	1	2	3	5	5	2	5	5	5	3	3	1	2	2	2	2	2	3	2	3	2	2	3	3	2	3	2	3	1	1	1	3	4	1	3	1	1	1	2	1	4	4	1	1
A144	2	2	29	1	1	1	2	3	4	4	3	4	4	4	3	3	2	3	3	3	3	3	3	3	3	2	3	3	3	2	3	2	3	3	3	4	3	4	4	4	2	4	3	3	3	3	4	4	3
A145	1	2	29	2	1	1	2	4	3	4	2	4	4	2	4	4	3	3	4	3	1	3	2	3	2	3	2	1	2	2	1	2	2	4	3	5	4	3	5	4	5	5	4	4	5	4	3	5	4
A146	1	2	29	2	1	1	2	3	2	5	1	1	5	4	4	4	1	3	4	2	1	1	1	1	2	1	1	1	1	2	2	1	2	3	2	5	5	5	1	4	2	2	1	2	2	4	4	4	2
A147	2	2	29	2	1	1	2	4	4	4	5	5	4	5	4	4	4	1	1	1	4	4	4	3	4	1	4	1	3	4	3	1	4	1	1	5	5	5	1	1	1	1	1	1	3	5	5	1	1
A148	2	2	29	1	1	1	2	3	5	4	2	4	4	2	4	3	3	2	4	3	2	4	1	4	2	4	1	2	1	2	2	3	1	4	4	3	5	5	5	5	5	5	4	4	3	4	4	4	3
A149	2	2	32	2	1	1	2	3	5	4	4	4	4	5	3	4	2	1	2	3	3	3	4	2	2	4	3	2	2	2	2	4	2	4	4	5	4	4	5	4	4	4	1	4	4	4	4	1	4
A150	2	2	30	1	1	1	2	3	4	4	4	4	5	4	3	3	4	3	3	2	2	2	2	3	2	3	2	2	2	3	2	2	2	3	4	4	4	4	5	3	4	4	2	2	2	4	5	1	1
A151	2	2	29	2	1	1	2	4	4	4	4	2	3	3	3	3	4	4	4	1	1	1	2	2	2	3	2	3	2	2	2	2	2	5	4	4	4	4	1	2	2	2	4	4	4	2	2	2	2
A152	2	2	31	2	1	1	3	3	4	5	4	4	5	5	4	4	3	1	1	4	1	4	1	4	3	3	1	3	4	4	4	1	4	3	3	3	3	3	3	3	3	3	2	4	4	4	4	4	1
A153	2	2	28	2	1	1	2	3	2	4	2	2	4	2	4	4	3	3	3	3	1	3	1	3	2	3	1	3	1	2	1	3	2	4	4	4	4	4	4	4	4	4	4	4	4	4	4	4	4
A154	2	2	29	2	1	1	2	3	2	5	2	5	5	5	4	4	1	2	4	2	1	4	1	4	1	4	1	1	1	3	1	4	1	2	1	1	4	5	1	5	3	3	3	3	3	3	3	3	3
A155	1	2	31	2	2	3	2	3	3	3	3	4	4	4	3	3	1	3	4	3	1	3	2	2	2	3	2	2	2	2	2	2	2	4	4	2	5	5	5	5	5	5	1	3	4	3	1	3	3
A156	1	2	28	2	1	1	2	3	3	4	3	4	4	4	3	3	4	2	2	2	2	2	3	2	3	1	3	2	3	1	3	3	3	4	5	4	4	4	3	5	5	5	4	4	4	4	4	4	3
A157	2	2	30	2	1	1	2	3	3	3	3	3	3	3	4	4	2	2	3	3	1	1	1	2	2	1	2	2	1	2	1	2	1	5	4	4	4	4	4	4	4	4	4	4	4	4	4	4	4
A158	2	2	30	1	1	1	2	3	4	4	3	4	2	2	3	3	3	2	2	3	2	3	3	3	3	3	3	3	3	3	3	3	3	3	3	3	3	3	3	3	3	3	3	3	3	3	3	3	3
A159	2	2	33	2	1	1	2	4	5	4	2	4	3	4	4	3	4	3	3	3	1	4	1	3	2	4	2	3	2	3	2	5	1	5	5	5	5	5	5	5	5	5	1	1	3	5	5	1	1
A160	2	2	31	2	1	1	2	3	5	3	5	5	3	3	3	3	4	3	4	3	1	3	1	3	2	4	2	2	2	3	2	3	1	3	4	4	4	4	5	5	5	5	1	2	1	4	4	1	1
A161	2	2	28	2	1	1	3	3	4	4	3	5	4	4	4	4	4	3	4	3	3	3	4	3	4	1	4	3	4	1	3	1	4	3	3	3	3	3	3	3	3	3	3	3	3	3	3	3	3
A162	2	2	30	2	1	1	2	3	5	4	4	4	4	5	4	4	3	2	3	3	1	3	1	1	1	3	1	1	1	1	1	4	1	5	3	5	5	5	5	5	5	5	1	5	4	5	5	4	1
A163	2	2	30	3	1	1	2	4	3	4	2	2	3	3	3	3	2	2	2	3	2	3	2	3	2	3	2	3	2	3	1	3	2	3	3	3	3	3	3	3	3	3	3	3	3	3	3	3	3
A164	1	1	27	2	1	1	2	3	4	4	2	3	4	4	4	4	2	1	4	3	1	1	1	2	1	2	3	1	1	3	2	3	1	5	4	4	5	5	2	1	1	1	2	2	2	5	5	1	1
A165	1	2	28	2	1	1	2	3	5	4	3	5	3	4	3	4	3	3	4	3	2	4	3	4	4	4	2	2	2	2	2	4	1	3	3	4	4	4	3	3	3	3	2	2	3	4	4	1	1
A166	2	2	31	2	1	1	1	3	4	4	3	4	4	4	4	4	3	3	3	3	1	2	2	3	2	4	1	2	2	2	1	3	1	4	4	5	5	5	5	5	5	5	4	4	4	4	4	4	4
A167	2	2	30	2	1	1	2	3	3	3	3	3	3	3	3	3	3	2	3	3	1	3	2	4	2	4	2	3	2	3	1	3	2	5	4	4	4	5	5	5	5	5	2	2	2	4	4	3	2
A168	2	2	31	2	1	1	3	3	5	4	4	5	4	4	3	3	2	2	2	3	3	3	1	3	3	4	1	3	1	1	1	3	1	1	1	4	4	4	1	3	1	1	2	2	2	4	4	2	2
A169	2	1	27	1	4	1	2	3	5	4	3	3	3	2	3	3	3	3	2	4	1	3	1	3	1	3	2	3	2	3	2	3	1	5	4	4	4	4	5	4	5	5	3	3	4	4	5	4	4
A170	2	2	31	2	1	1	2	3	4	4	4	4	4	4	4	4	3	2	2	3	1	4	1	3	1	4	3	3	2	2	3	4	1	3	3	4	4	4	3	3	3	3	3	3	3	5	5	2	2
A171	2	2	31	2	1	1	2	3	4	4	3	4	4	4	3	3	2	2	2	4	3	4	3	4	3	4	2	3	2	3	2	4	3	3	3	4	4	4	3	3	3	3	3	3	3	3	3	3	3
A172	1	2	29	2	1	1	2	4	2	3	2	2	3	4	3	3	1	2	2	3	4	4	4	3	4	3	4	3	4	4	4	3	3	4	4	4	5	4	4	4	5	4	4	4	4	5	5	5	4
A173	2	2	29	1	1	1	2	3	4	4	2	2	3	2	4	4	4	3	4	2	2	3	1	4	1	4	1	1	1	3	1	2	1	4	4	4	4	4	5	4	3	3	3	3	3	3	3	3	3
A174	2	2	34	2	4	2	2	4	4	2	4	4	3	4	3	3	3	3	3	3	3	3	3	3	2	3	2	2	2	2	2	2	2	3	3	3	3	3	3	3	2	2	2	2	4	4	4	2	2
A175	1	2	31	2	1	1	3	3	5	4	3	3	3	3	3	3	2	2	2	3	2	2	1	2	1	3	1	3	2	2	1	3	1	4	2	5	5	5	5	5	5	5	4	4	3	4	4	3	1
A176	2	2	30	2	1	1	2	3	4	4	4	4	4	2	3	3	3	3	3	3	2	3	2	4	2	4	3	3	3	3	3	3	3	3	3	4	4	4	4	3	3	3	2	3	2	3	3	3	3
A177	2	2	29	2	1	1	3	4	5	2	4	4	4	4	3	3	4	3	2	2	3	3	3	3	3	1	3	2	3	3	3	2	3	4	4	4	4	4	5	4	5	5	1	1	1	4	4	1	3
A178	1	2	31	3	1	1	2	4	5	3	5	5	1	4	4	4	1	1	2	4	1	4	1	3	1	4	1	4	1	1	1	4	1	3	3	5	5	5	3	1	1	1	1	1	1	5	5	1	1
A179	2	2	30	2	1	1	2	3	4	3	3	3	3	3	3	3	3	3	3	3	3	3	3	3	3	2	2	3	3	3	3	3	3	3	3	2	4	3	3	3	3	3	2	4	3	4	4	2	3
A180	2	2	30	1	1	1	2	3	5	5	5	5	5	5	4	4	3	2	2	4	2	4	1	4	2	4	3	4	3	4	2	4	1	4	4	4	4	1	5	4	4	4	1	1	3	5	1	1	1
A181	2	2	36	2	1	1	2	4	4	5	3	4	5	5	3	3	2	2	2	2	3	2	3	2	2	2	3	3	3	3	3	2	3	4	4	4	4	4	4	4	4	4	4	3	3	4	4	2	2
A182	2	2	29	2	1	1	2	4	4	4	4	4	4	4	4	3	2	2	2	4	2	4	2	3	3	4	3	4	2	3	3	4	4	5	4	4	5	5	5	4	4	4	4	4	4	4	4	4	4
A183	2	2	33	3	1	1	2	3	4	3	2	3	3	2	3	3	3	2	2	3	3	3	2	4	3	4	2	2	2	2	2	3	2	5	5	4	4	4	5	4	5	5	3	3	1	4	5	3	2
A184	2	2	28	2	3	4	2	4	2	4	2	4	2	4	3	3	4	3	4	3	1	1	3	4	1	4	1	3	1	1	1	2	1	4	4	5	5	5	4	3	4	4	4	4	4	5	5	4	3
A185	1	3	39	2	1	1	2	5	1	4	2	2	4	5	3	3	2	2	2	2	2	2	3	3	3	3	3	3	2	2	2	3	3	4	3	3	4	4	4	3	3	3	3	3	4	4	4	3	4
A186	2	2	29	3	1	1	2	3	5	4	4	4	3	3	3	3	3	3	4	3	2	4	3	3	2	4	2	2	2	4	3	4	1	3	3	3	3	3	5	3	5	4	3	2	3	4	4	3	1
A187	2	2	28	2	1	1	2	3	4	4	3	3	3	3	3	3	1	2	3	3	4	4	2	3	3	4	3	4	3	2	3	4	2	5	5	3	5	5	5	3	5	5	2	2	1	4	4	2	3
A188	1	1	27	2	1	1	2	3	4	4	2	4	4	3	4	4	4	3	4	2	1	3	2	2	1	3	1	3	2	2	1	2	2	4	2	5	5	5	5	5	5	5	1	2	2	4	5	1	2
A189	2	2	28	2	1	1	2	3	4	4	2	4	4	3	4	4	3	2	1	3	1	4	1	3	3	4	2	3	1	3	1	4	1	3	3	5	5	5	3	3	3	3	1	1	3	3	3	3	3
A190	2	2	35	2	1	1	2	3	4	4	2	4	4	2	3	3	4	2	2	3	1	3	1	4	1	3	2	2	2	3	3	3	1	5	5	1	1	1	5	3	3	3	1	1	1	5	5	1	1
A191	2	2	30	2	3	4	2	3	5	4	5	5	4	2	4	4	4	4	4	3	1	2	1	3	1	1	1	1	1	3	3	3	1	4	3	1	3	3	1	3	3	3	1	2	3	5	1	4	2
A192	2	1	26	2	1	1	2	3	4	4	3	3	4	2	3	3	3	2	3	3	2	3	2	3	2	4	3	3	3	3	2	4	3	3	3	2	3	3	3	3	3	3	3	3	3	3	3	3	3
A193	2	2	32	2	3	4	2	3	4	4	2	4	4	4	3	3	3	3	2	3	2	3	1	3	1	4	3	3	1	3	1	3	1	3	2	4	4	4	2	3	2	1	2	2	4	4	4	2	2
A194	2	1	27	2	1	1	2	3	4	3	4	4	4	4	4	4	4	3	4	4	4	4	3	3	2	2	2	3	2	2	2	1	1	3	3	3	4	3	4	4	4	4	2	4	4	4	4	1	2
A195	2	2	32	2	1	1	2	3	4	2	4	3	3	2	4	4	4	2	2	2	4	4	4	2	4	2	4	4	4	4	4	2	4	4	4	3	4	5	3	3	3	3	3	3	3	3	4	3	3
A196	2	2	32	2	1	1	3	3	3	4	3	3	3	3	3	3	2	2	2	4	2	4	2	2	2	2	3	3	2	3	2	1	2	3	3	4	3	3	3	3	3	3	3	3	3	3	3	3	3
A197	2	2	33	1	1	1	2	3	4	4	3	4	3	2	4	4	3	2	3	3	1	3	3	3	3	2	2	3	3	2	2	3	3	4	5	5	5	5	5	2	2	2	2	2	3	4	3	4	3
A198	2	2	31	2	1	1	2	3	4	2	4	5	3	3	3	4	1	2	1	3	3	1	3	3	3	1	3	3	4	2	3	2	3	3	3	3	4	4	5	5	5	5	3	3	3	3	4	3	3
A199	2	2	30	2	1	1	2	3	4	4	4	4	4	4	3	3	2	2	2	4	4	4	2	2	3	2	4	4	4	4	4	2	4	3	3	3	3	3	3	3	3	3	1	3	3	3	5	2	3
A200	2	2	29	2	1	1	2	3	5	4	2	3	4	2	3	3	2	2	2	4	2	4	2	3	3	2	3	3	4	3	3	4	2	3	3	4	3	3	3	3	3	3	3	3	3	3	3	3	3
A201	2	2	31	2	1	1	2	3	4	3	4	4	4	4	3	3	3	2	3	3	2	3	1	3	3	3	2	3	2	3	2	3	1	4	3	4	4	4	4	4	4	4	2	2	4	4	4	2	3
A202	1	2	28	2	1	1	2	3	4	4	3	4	4	4	3	3	3	3	2	3	1	2	2	3	2	3	2	2	2	2	2	3	2	2	2	4	4	4	2	4	2	2	2	2	2	2	2	2	2
A203	1	2	28	2	1	1	3	4	2	3	3	3	4	3	4	4	1	1	2	1	2	2	2	3	2	1	2	1	1	1	2	2	3	5	4	5	4	4	4	4	3	3	3	3	3	3	3	3	3
A204	2	2	32	2	1	1	1	3	3	3	2	3	4	3	4	4	4	4	4	4	4	4	4	4	4	4	4	4	4	4	4	4	4	2	2	2	4	4	1	1	1	1	1	1	1	5	5	2	2
A205	1	2	35	2	1	1	2	3	5	1	5	5	1	1	4	3	1	2	1	1	1	3	3	3	3	3	3	3	3	3	3	3	3	1	1	1	5	5	3	3	3	3	3	3	3	3	3	3	3
A206	2	2	32	3	1	1	3	3	4	5	4	4	5	5	3	3	2	2	2	4	2	3	2	3	2	4	3	3	2	4	4	4	3	5	5	4	4	4	5	5	5	5	2	2	1	4	4	1	1
A207	1	2	35	2	1	1	2	3	4	5	2	5	4	5	4	4	4	1	2	3	1	4	1	1	1	4	2	1	1	2	1	3	1	4	4	5	5	5	5	2	4	4	1	3	4	5	4	1	2
A208	2	2	33	2	1	1	2	3	3	3	3	4	4	4	3	3	3	2	2	3	3	3	3	3	3	3	3	3	3	3	3	3	3	2	2	4	3	3	3	3	3	3	3	2	2	4	4	3	3
A209	1	3	40	2	1	1	6	4	3	4	4	5	3	4	3	3	3	2	2	3	3	3	1	2	2	4	2	3	1	2	2	3	1	3	3	4	4	4	3	3	3	3	3	3	3	2	5	1	2
A210	2	2	29	2	1	1	2	3	5	1	5	3	3	3	4	3	3	3	2	3	1	2	2	3	1	4	1	1	1	1	1	2	2	3	3	3	3	3	3	3	3	3	3	3	3	4	4	3	3
A211	2	2	32	2	1	1	2	3	5	4	3	3	4	4	4	4	3	2	2	3	3	3	2	1	1	4	2	2	2	2	1	3	2	4	4	5	4	5	4	4	4	4	3	4	4	4	4	3	4
A212	2	2	34	2	1	1	3	3	5	4	2	2	3	3	3	3	2	2	2	2	2	2	2	2	2	2	2	2	2	2	2	2	2	5	5	5	5	5	5	5	5	5	5	5	5	5	5	5	5
A213	2	2	30	2	1	1	2	3	5	4	2	5	5	5	4	4	3	1	1	3	4	2	4	2	4	1	4	3	4	4	4	1	1	1	1	5	5	5	1	1	1	1	1	1	1	5	5	1	1
A214	2	2	33	2	1	1	2	3	2	4	2	2	4	4	2	2	3	3	3	2	2	2	2	2	2	2	2	2	2	2	2	2	3	3	3	3	3	3	3	3	3	3	1	1	1	1	1	2	1
A215	2	2	28	2	1	1	2	3	4	4	3	4	4	4	3	3	2	2	2	3	2	4	2	4	2	4	2	3	2	3	2	4	2	3	3	4	3	4	4	4	4	4	4	4	4	4	4	4	4
A216	2	2	28	2	1	1	2	3	4	4	4	4	2	3	3	3	3	3	3	2	1	2	2	2	2	4	2	2	2	2	2	2	2	4	4	4	4	4	4	4	4	4	4	4	4	4	4	2	4
A217	2	2	31	2	1	1	2	3	4	4	4	4	4	4	4	4	3	3	1	1	4	1	4	1	4	1	4	4	4	4	4	1	4	4	4	2	5	5	3	1	3	3	2	4	2	5	4	1	1
A218	1	2	29	2	1	1	2	4	4	3	4	4	3	4	3	3	2	2	2	3	3	3	3	3	3	3	3	2	3	3	3	3	3	3	3	3	3	3	3	3	3	3	3	4	3	4	3	3	3
A219	1	2	28	1	1	1	2	3	4	5	5	5	5	5	3	3	2	2	2	3	3	3	3	3	3	3	3	3	3	3	3	3	3	3	3	3	3	3	3	3	3	3	3	3	3	3	3	3	3
A220	2	2	30	2	1	1	2	3	4	5	4	5	5	5	4	4	2	1	2	2	1	3	1	3	3	4	1	1	1	2	1	4	1	4	4	5	5	5	1	1	1	1	3	3	3	3	3	3	3
A221	2	2	31	2	1	1	2	3	3	4	2	4	3	3	4	3	3	1	3	3	2	3	2	3	2	3	2	2	2	2	2	3	1	3	3	4	5	5	3	3	3	3	2	3	5	5	5	1	3
A222	2	1	27	2	1	1	2	3	2	4	5	5	4	4	3	3	3	2	4	3	2	3	2	2	2	5	4	5	2	2	2	4	1	4	4	5	5	5	5	5	5	5	4	4	4	4	4	4	4
A223	1	2	30	2	1	1	2	3	4	4	4	5	4	4	4	3	2	2	1	3	3	3	3	3	3	3	4	3	3	3	3	3	4	1	3	4	4	4	1	2	1	1	2	2	2	4	4	1	2
A224	1	2	28	2	1	1	2	3	5	5	3	3	3	3	2	3	4	2	3	3	1	4	2	3	3	4	3	3	3	3	3	4	1	3	4	4	4	4	4	3	3	3	3	3	3	3	3	3	3
A225	2	2	38	2	1	1	3	3	5	5	3	3	5	5	4	4	2	2	2	4	4	4	4	4	4	2	4	3	4	3	4	4	4	5	5	3	3	3	3	3	3	3	3	3	5	5	3	3	3
A226	2	1	27	1	1	1	2	3	4	4	4	4	4	3	4	3	2	2	2	3	1	3	1	3	2	1	2	3	1	2	3	1	2	4	4	4	4	3	4	1	3	2	2	2	2	4	4	2	3
A227	2	2	29	2	1	1	2	3	4	4	4	4	4	3	3	3	3	2	2	3	3	2	3	2	3	2	3	3	3	3	3	2	3	4	4	4	4	4	4	4	4	4	3	3	3	4	4	2	2
A228	1	2	29	2	1	1	2	3	4	3	4	4	3	3	3	3	3	3	2	3	2	3	3	3	3	3	3	3	3	3	3	3	3	3	3	3	3	3	3	3	3	3	3	3	3	4	3	3	3
A229	2	3	39	3	3	4	3	4	3	4	4	4	4	4	3	4	2	2	2	3	3	3	3	3	3	2	3	3	3	3	3	3	3	3	4	4	4	4	3	3	3	3	3	3	3	3	3	3	3
A230	2	2	30	2	1	1	2	3	2	2	2	3	3	2	3	2	3	2	2	3	3	3	2	4	4	4	3	3	3	3	3	3	3	3	3	3	3	3	3	3	3	3	3	3	3	3	3	3	3
A231	2	2	30	2	1	1	7	4	5	5	5	5	5	5	4	4	4	1	3	3	3	2	4	2	2	2	4	3	3	4	3	2	3	4	4	5	5	5	5	5	5	5	4	4	3	4	5	4	4
A232	1	3	39	1	1	1	4	3	3	3	3	3	3	3	3	3	2	2	3	2	2	2	2	2	2	2	2	2	2	2	2	2	2	2	2	2	2	2	2	2	2	2	2	2	2	2	2	2	2
A233	1	2	29	2	1	1	2	3	5	5	1	2	5	5	4	4	1	3	1	4	4	4	4	4	4	4	4	4	4	4	4	4	4	1	1	5	5	5	5	1	5	5	1	5	5	5	5	5	5
A234	1	2	28	2	1	1	7	3	5	2	5	5	4	4	2	2	3	3	3	2	2	2	3	3	3	2	2	2	3	3	3	2	3	3	3	3	3	3	3	3	3	3	3	3	3	3	3	3	3
A235	1	1	27	2	1	1	2	4	3	5	5	5	2	1	2	4	4	4	4	3	4	2	4	3	4	2	4	3	3	4	3	2	4	5	5	5	5	5	5	5	5	5	4	4	4	4	4	5	5
A236	2	1	27	2	1	1	2	3	4	3	3	3	2	2	4	4	3	2	4	4	1	3	1	1	1	3	1	1	1	2	1	3	1	5	3	5	5	5	5	3	5	5	2	3	2	4	5	1	1
A237	2	2	32	2	1	1	2	3	3	4	3	4	4	3	4	4	2	3	4	4	4	4	4	2	3	2	3	4	3	2	4	3	4	4	3	3	4	5	5	3	3	3	2	2	2	4	4	1	3
A238	1	1	27	2	1	1	2	3	4	4	3	4	4	4	3	3	2	2	2	3	1	2	2	2	2	3	2	2	2	2	2	4	2	4	4	4	4	4	4	4	5	4	4	4	2	4	4	3	4
A239	2	2	29	2	1	1	2	3	5	3	2	3	4	4	4	4	4	1	3	1	1	3	1	1	1	3	1	1	1	1	1	3	1	4	5	5	3	3	3	3	3	3	3	5	3	5	5	3	3
A240	2	2	31	2	1	1	3	3	4	4	4	4	4	4	3	3	3	2	3	3	3	4	1	3	3	4	3	4	2	3	3	2	2	3	3	3	3	3	3	3	3	3	3	3	3	3	3	3	3
A241	2	2	29	2	1	1	2	3	5	2	5	5	3	3	2	3	2	2	2	3	1	3	3	3	3	4	2	3	1	1	1	4	1	5	4	5	5	5	5	5	5	5	5	5	5	5	5	3	5
A242	2	2	31	2	1	1	2	3	5	4	5	5	3	3	4	4	3	2	3	4	3	3	3	3	3	2	3	4	4	4	4	2	4	2	2	3	4	4	4	1	1	2	2	2	2	4	5	5	1
A243	2	2	29	2	1	1	2	3	4	3	3	3	3	3	3	3	3	2	2	3	2	3	2	4	2	4	2	3	2	3	2	3	1	4	4	5	4	4	5	5	5	4	2	2	2	4	4	2	2
A244	1	2	28	2	1	1	2	4	4	4	3	3	3	3	4	4	4	1	3	2	2	2	2	2	2	3	2	2	2	2	2	3	2	3	3	3	3	4	3	3	3	3	1	1	5	5	5	1	5
A245	1	2	32	2	1	1	2	4	2	5	3	4	2	4	4	3	4	3	3	3	3	2	1	3	3	2	2	2	2	1	2	3	3	3	3	3	3	3	2	4	1	2	1	2	3	2	3	2	4
A246	2	2	32	2	2	2	2	4	4	2	2	4	2	2	3	3	3	3	3	3	3	3	2	2	2	3	3	3	2	3	1	3	1	4	4	4	4	4	5	4	1	1	2	4	4	4	4	2	2
A247	2	2	31	2	1	1	2	3	4	4	4	4	4	4	4	4	3	2	3	3	2	3	2	3	2	4	3	3	2	3	2	3	2	4	4	4	5	5	4	4	4	4	2	2	4	4	4	4	4
A248	2	3	46	2	1	1	7	3	2	4	2	4	4	4	3	3	3	2	2	3	2	3	1	3	3	2	3	3	3	3	3	3	2	4	4	5	5	4	4	4	4	4	1	1	1	4	3	1	1
A249	2	2	37	2	1	1	2	3	4	5	4	4	5	5	4	4	4	3	3	4	4	2	4	2	4	1	4	1	4	1	4	2	4	3	1	2	4	4	4	4	4	3	4	5	5	5	5	4	2
A250	2	2	29	2	1	1	2	4	4	4	2	5	4	4	4	4	2	2	3	3	2	3	1	3	1	4	2	2	2	3	3	3	2	4	3	5	4	4	3	3	3	3	1	2	2	5	5	1	1
A251	2	2	30	2	1	1	2	3	5	5	5	5	5	4	4	4	1	1	1	4	4	4	4	3	4	3	4	4	2	4	4	3	4	4	5	3	5	5	5	3	3	3	3	3	3	4	4	3	2
A252	1	2	29	2	1	1	2	3	2	2	2	4	3	4	3	3	2	2	2	3	3	2	3	2	3	2	3	3	3	2	3	2	3	2	4	4	4	4	2	2	3	3	4	4	4	3	4	3	4
A253	1	2	29	2	4	2	2	3	3	4	2	3	4	3	4	3	3	3	2	3	1	3	1	3	2	3	1	1	1	3	2	3	1	3	3	4	3	3	4	3	4	3	3	3	3	3	4	3	3
A254	2	2	36	2	1	1	2	3	3	4	2	4	4	4	3	3	2	2	2	3	2	1	3	4	2	4	1	2	2	1	1	2	1	5	5	4	5	5	5	4	4	4	1	1	1	4	5	1	2
A255	1	2	29	2	1	1	2	3	4	4	2	4	4	2	3	3	2	2	2	3	3	3	2	2	3	3	2	2	2	3	2	2	2	4	4	4	4	4	4	4	4	4	3	4	4	4	4	2	4
A256	2	2	33	2	1	1	2	3	4	4	4	4	4	4	4	4	3	2	2	2	2	2	1	3	2	3	1	2	1	2	1	3	2	3	4	5	5	4	4	4	4	4	2	2	2	4	3	1	3
A257	2	2	31	2	1	1	2	3	4	3	2	2	3	3	3	3	3	2	2	3	2	3	1	3	3	4	1	3	1	3	1	3	1	4	3	4	4	4	5	4	5	4	2	4	3	4	3	1	1
A258	2	2	32	2	1	1	2	4	4	4	4	4	4	4	4	4	3	4	4	3	2	3	1	3	2	3	4	4	2	2	2	2	2	3	4	4	4	4	4	5	4	4	1	2	1	4	4	4	4
A259	2	2	29	2	1	1	3	4	4	4	4	4	4	4	3	3	2	2	2	3	2	3	2	2	3	3	3	3	4	3	3	3	3	4	4	4	4	4	5	4	5	4	5	5	4	4	4	4	4
A260	2	2	29	2	1	1	7	4	4	4	3	4	4	4	4	4	2	2	2	3	2	4	2	3	2	4	2	3	2	2	2	4	2	4	3	4	3	3	5	5	5	4	1	1	3	5	5	1	2
A261	1	1	26	1	1	1	2	3	3	3	4	3	3	3	3	3	4	3	3	2	3	3	3	3	3	3	3	3	3	3	3	2	3	3	3	4	4	4	3	3	3	3	3	3	3	3	4	3	3
A262	2	2	29	2	1	1	2	3	4	2	3	3	2	2	3	3	2	2	2	2	3	3	2	3	2	3	2	2	3	3	2	2	3	2	4	5	3	3	3	5	1	1	2	4	2	4	4	4	2
A263	2	2	32	2	1	1	3	3	5	5	5	5	5	4	4	3	3	2	2	3	3	4	2	3	3	4	3	3	3	3	3	4	3	5	5	4	5	5	5	5	5	5	1	1	4	4	4	1	3
A264	1	1	27	1	1	1	2	3	5	2	2	4	3	3	4	4	3	3	3	3	3	3	4	3	3	3	3	3	3	4	3	3	4	4	4	5	5	5	5	4	4	4	3	3	2	3	3	3	3
A265	1	2	33	2	1	1	2	3	4	4	4	4	4	4	3	3	3	3	2	3	2	2	2	3	2	3	2	2	2	2	2	2	2	5	5	5	5	5	5	5	5	5	2	2	3	3	3	2	4
A266	1	2	30	1	1	1	2	3	4	5	2	3	5	4	4	4	3	3	3	3	1	2	1	2	1	2	1	1	1	1	1	2	1	3	3	4	4	4	3	3	3	3	3	3	4	4	4	3	3
A267	1	1	27	2	2	1	2	4	4	4	5	5	5	4	3	3	2	3	1	3	2	4	1	4	1	4	1	1	1	1	1	4	1	3	4	4	4	4	3	3	5	5	5	5	5	5	5	5	3
A268	2	2	28	2	4	2	2	4	5	5	5	5	5	5	4	4	4	4	4	4	4	4	4	4	4	2	4	4	4	4	4	2	4	5	5	1	5	5	1	1	1	1	1	1	1	5	3	3	3
A269	2	2	31	2	1	1	2	3	3	4	2	4	4	3	3	3	2	3	3	3	3	3	3	1	3	1	3	3	3	3	3	1	3	4	4	4	4	4	4	2	4	4	1	3	1	5	5	2	2
A270	2	2	29	2	1	1	7	3	5	4	1	3	4	3	4	4	1	3	4	3	1	3	1	3	2	4	2	2	1	3	2	4	1	5	5	1	5	5	5	5	5	5	3	3	4	5	5	1	4
A271	2	1	27	2	1	1	6	4	2	4	3	3	4	3	3	3	4	3	4	1	1	1	3	2	1	3	1	1	1	3	1	1	1	5	4	3	4	4	4	4	4	4	5	5	3	4	4	4	4
A272	2	2	28	2	1	1	2	4	3	2	2	2	2	2	3	3	3	3	3	3	3	3	2	4	2	4	1	2	2	3	1	2	2	2	2	5	4	4	4	3	3	3	4	4	2	3	3	4	4
A273	2	2	31	2	1	1	2	3	1	4	2	2	1	1	3	3	2	3	3	3	3	3	3	3	1	2	2	2	1	2	4	1	1	3	5	2	2	2	1	2	1	2	2	2	2	4	4	1	1
A274	1	1	27	2	1	1	2	3	4	4	2	4	2	3	3	3	3	3	2	3	3	3	3	3	3	3	3	3	3	3	3	3	3	2	2	4	2	2	2	4	2	2	2	4	2	4	3	2	2
A275	1	2	29	2	1	1	2	4	5	5	5	5	5	5	4	4	1	1	2	2	1	1	1	1	1	1	1	1	1	1	1	4	1	1	1	1	1	1	1	5	1	1	5	5	5	5	5	5	1
A276	2	2	29	2	1	1	2	3	5	4	2	5	4	3	4	4	4	4	3	3	1	2	1	3	1	3	1	3	2	2	2	3	2	4	4	4	4	4	4	4	4	4	4	4	4	4	5	2	2
A277	1	2	28	2	1	1	2	3	3	3	4	2	3	4	3	4	1	1	2	3	3	4	4	3	3	1	3	1	2	4	1	2	2	4	5	5	5	5	5	1	3	1	1	3	3	4	5	2	2
A278	2	2	31	2	1	1	2	3	4	3	2	2	4	2	3	2	2	2	3	3	2	3	2	4	2	4	3	2	2	3	3	3	2	2	2	5	5	5	5	3	5	5	1	1	1	4	4	1	1
A279	2	2	30	2	1	1	2	3	3	5	3	4	5	4	3	3	3	3	4	3	2	3	3	2	2	3	2	2	2	2	2	3	3	3	3	3	3	3	3	3	3	3	3	3	3	3	3	3	3
A280	2	2	30	2	1	1	2	3	3	3	3	3	3	3	4	4	1	4	2	3	3	2	2	1	2	2	1	1	1	2	2	2	2	5	5	4	4	4	5	4	4	4	3	4	4	4	5	1	3
A281	2	2	37	2	1	1	2	4	4	4	4	4	4	4	3	3	3	3	3	2	1	1	1	1	1	2	2	3	2	2	2	3	1	3	3	3	3	3	3	3	3	3	3	3	3	3	3	3	3
A282	2	2	31	1	1	3	4	3	3	5	2	3	4	4	4	4	4	4	3	2	4	3	1	3	1	3	1	3	1	2	1	3	1	5	5	5	5	5	5	5	5	5	2	2	4	5	5	1	4
A283	2	2	31	1	2	3	2	4	5	3	4	4	3	2	3	3	2	2	2	4	2	4	3	4	3	4	3	3	3	3	3	4	3	3	3	3	2	2	3	4	4	3	3	3	3	3	3	3	3
A284	1	2	32	2	1	1	2	3	3	4	3	3	4	3	4	4	1	2	2	3	4	3	4	3	3	3	3	4	3	3	3	4	3	4	4	4	4	4	4	4	4	4	4	4	4	4	4	4	4
A285	2	2	28	2	1	1	2	3	4	3	3	4	3	3	3	3	3	3	3	3	3	3	3	2	2	2	2	2	3	2	4	2	2	5	4	5	5	5	5	5	5	5	3	3	3	4	4	1	1
A286	2	2	28	2	1	1	2	3	5	4	3	4	4	4	4	3	2	2	3	1	1	1	1	3	1	3	2	2	2	2	2	2	2	3	4	4	4	3	5	4	5	4	2	2	2	4	4	2	3
A287	2	2	29	2	1	1	2	3	2	2	2	4	2	2	3	4	2	2	3	3	2	2	2	1	1	3	2	2	2	2	2	2	2	4	4	4	4	4	5	5	5	5	2	4	2	5	5	1	2
A288	2	2	29	2	1	1	2	3	4	4	2	4	4	4	3	3	2	1	2	4	2	3	3	3	2	3	2	2	2	3	2	3	2	2	3	4	4	4	3	4	3	3	4	4	3	4	4	3	2
A289	2	1	27	2	1	1	2	4	5	4	4	5	4	4	4	4	3	1	2	3	2	2	2	3	2	4	1	2	2	2	1	2	1	4	5	4	4	4	5	5	5	5	1	1	4	4	4	1	1
A290	1	2	28	2	1	1	2	3	3	3	3	2	3	4	3	3	2	2	2	3	3	3	3	3	3	3	3	3	3	3	3	3	3	3	4	4	3	4	3	3	4	4	4	4	4	4	3	3	3
A291	2	2	28	2	1	1	2	3	5	4	5	5	4	4	3	3	2	2	2	4	2	2	1	4	2	4	2	2	2	2	1	1	1	5	5	4	5	5	5	4	5	5	4	4	4	1	4	1	1
A292	2	2	33	2	1	1	3	3	3	4	2	3	3	3	4	3	3	3	4	3	4	3	4	3	1	3	2	2	2	1	1	3	1	2	2	4	3	4	4	3	5	5	3	4	4	4	4	4	4
A293	2	2	29	2	1	1	2	3	4	3	2	4	3	3	3	3	3	3	3	3	3	3	3	2	3	2	3	4	3	3	4	3	4	5	5	5	4	4	5	4	5	5	2	2	4	4	4	1	4
A294	2	2	31	2	1	1	3	3	5	5	3	5	3	4	4	4	4	1	1	3	1	3	1	1	1	3	1	1	1	1	1	3	1	3	3	5	5	5	5	3	5	5	5	5	5	5	5	5	3
A295	2	2	28	2	1	1	2	3	4	4	2	4	3	3	4	4	4	2	3	4	4	3	1	3	2	4	1	2	2	4	2	3	3	3	3	4	5	3	2	2	2	4	3	3	2	4	4	2	2
A296	2	2	33	2	1	1	2	3	4	4	2	3	4	4	4	4	3	3	3	2	3	2	3	2	3	2	3	3	3	2	3	2	3	4	4	3	4	4	4	4	4	4	4	4	4	4	4	4	4
A297	2	2	30	2	1	1	2	3	4	5	3	3	4	4	4	4	3	1	1	4	4	4	2	2	2	4	2	3	2	2	2	4	2	4	4	4	3	3	3	3	3	3	3	3	3	3	3	3	3
A298	2	2	29	2	1	1	2	3	5	4	3	5	4	4	3	3	3	2	3	1	3	3	3	4	4	4	3	3	3	3	3	3	3	3	3	3	3	3	3	3	3	3	3	3	3	3	3	3	3
A299	2	2	32	2	1	1	2	3	5	3	4	4	3	3	3	4	4	3	4	3	2	2	1	3	2	3	1	3	2	2	1	3	1	5	3	4	3	3	5	3	5	5	4	3	3	4	3	4	3
A300	2	1	26	1	1	1	2	3	5	3	4	4	4	4	3	4	4	4	4	2	1	3	1	1	1	3	1	1	3	1	1	1	1	5	5	4	5	5	5	4	5	5	2	2	4	4	4	1	4
A301	2	2	34	2	1	1	4	3	5	3	2	2	4	3	3	3	4	2	4	2	2	2	4	4	4	3	1	1	1	1	1	1	1	5	5	5	5	5	5	5	5	5	3	3	3	4	4	3	3
A302	2	2	31	2	2	3	2	3	4	4	4	4	4	4	3	3	3	2	3	3	3	3	2	3	3	3	2	3	2	2	2	3	3	4	4	5	4	4	4	4	4	4	2	2	2	4	4	2	3
A303	2	2	29	2	1	1	2	3	2	4	4	4	4	4	4	4	4	4	4	1	1	1	1	1	1	2	1	2	1	1	1	2	1	5	5	5	5	5	5	5	5	5	4	5	5	4	5	4	2
A304	2	2	29	2	1	1	1	2	4	3	3	3	3	3	3	3	3	2	3	3	3	3	4	3	3	2	3	3	3	2	3	2	4	2	3	3	4	4	5	4	4	4	3	3	3	4	4	2	2
A305	2	2	30	2	1	1	2	3	4	3	3	3	4	4	4	4	2	2	2	3	3	3	1	3	1	3	2	2	2	1	1	2	1	5	5	5	5	5	5	5	5	5	4	4	4	4	4	4	4
A306	2	2	29	2	1	1	3	3	4	3	2	3	3	3	3	3	3	2	3	3	2	3	2	3	2	3	2	3	2	2	2	3	2	4	3	3	3	3	3	3	3	3	3	3	3	3	3	3	3
A307	1	2	28	2	1	1	2	3	5	2	4	4	3	3	4	4	4	2	2	1	4	3	4	4	3	1	4	3	3	3	3	2	3	3	5	5	5	5	3	3	1	1	1	1	1	5	5	1	1
A308	1	2	32	1	1	1	2	4	5	4	2	3	4	3	3	3	3	3	3	3	3	3	3	2	3	2	3	3	3	3	3	3	2	4	4	5	5	4	4	4	4	4	4	4	3	3	4	4	4
A309	2	1	27	2	1	1	2	3	5	3	5	5	3	3	4	3	3	2	2	3	2	3	2	3	1	3	2	2	2	2	2	4	3	4	4	3	4	4	3	3	3	4	4	4	2	4	4	4	4
A310	1	2	29	2	1	1	2	3	4	4	3	4	4	3	3	3	3	2	3	3	3	3	3	3	3	1	3	3	3	2	3	2	3	3	3	4	4	4	1	3	3	3	3	3	4	4	3	3	3
A311	2	2	28	2	1	1	2	4	4	3	3	3	3	3	4	4	1	2	2	3	3	3	1	1	1	1	1	1	2	2	2	2	1	5	4	4	4	4	5	3	3	3	1	1	1	4	4	3	3
A312	2	2	28	2	1	1	2	3	4	3	3	4	3	3	3	3	3	2	4	3	3	3	4	2	3	2	3	4	3	4	3	3	4	3	3	3	3	3	3	3	3	3	2	2	2	2	3	3	3
A313	1	2	29	2	1	1	3	3	2	4	2	4	4	4	3	3	2	3	3	3	1	1	1	1	1	2	2	2	1	1	3	2	2	3	3	3	3	3	3	3	3	3	4	4	4	4	1	1	2
A314	1	2	28	2	1	1	2	3	2	4	2	4	4	4	4	4	1	1	1	4	3	3	3	3	4	3	3	3	4	3	3	4	4	4	3	4	4	5	4	3	3	3	3	4	4	4	4	3	4
A315	2	1	27	2	1	1	2	3	4	4	4	4	4	4	4	4	3	3	3	3	1	2	3	3	3	2	3	2	2	3	3	2	3	4	4	4	4	4	3	4	3	3	2	2	2	5	5	2	2
A316	2	2	30	2	1	1	3	3	4	5	4	5	4	4	3	3	4	3	3	3	2	3	2	2	2	4	1	3	2	3	3	3	2	4	3	4	4	3	4	4	4	4	3	3	3	4	4	3	3
A317	2	2	38	2	3	4	2	4	3	4	4	4	4	4	3	3	3	3	3	3	3	3	3	3	3	3	3	2	2	2	3	3	2	3	4	4	4	4	4	4	4	4	1	4	3	4	4	3	2
A318	2	2	29	2	1	1	2	3	4	4	2	4	2	3	3	3	4	2	4	2	2	2	1	1	1	2	3	3	3	1	2	1	1	3	2	5	2	2	4	3	3	3	3	3	3	3	3	3	3
A319	2	2	33	1	1	1	2	3	3	4	4	4	4	2	3	3	2	2	2	3	1	3	2	3	1	3	1	1	1	1	1	3	1	5	5	4	5	5	5	5	5	5	2	2	2	4	4	1	2
A320	1	2	36	1	1	1	2	3	2	4	2	2	4	4	4	4	2	1	2	3	4	3	3	4	3	4	3	4	3	4	3	4	4	5	4	4	3	4	3	4	3	3	4	3	4	3	3	4	4
A321	2	2	33	2	1	1	2	4	5	5	5	5	5	5	4	4	4	2	3	3	1	4	1	2	1	4	1	1	1	1	1	3	1	4	2	4	4	4	5	5	5	5	2	2	3	4	4	2	3
A322	2	2	30	2	1	1	2	3	4	3	3	4	3	3	3	2	3	2	3	3	2	2	2	2	2	3	2	2	2	2	2	3	2	4	3	4	4	4	5	4	5	5	2	5	2	4	4	2	2
A323	2	2	31	2	1	1	2	3	4	4	4	4	4	4	3	3	3	2	3	2	2	3	2	2	2	3	3	3	3	3	3	1	3	3	3	4	4	4	1	4	1	1	3	3	3	3	3	3	3
A324	2	2	32	2	1	1	2	3	4	4	3	4	4	3	3	3	3	3	2	3	1	3	1	4	2	4	1	2	1	1	1	4	1	3	3	4	3	3	2	4	3	3	3	3	3	3	3	3	1
A325	2	2	29	2	1	1	2	4	3	4	5	4	4	4	4	4	1	2	4	2	4	2	4	4	4	3	4	4	4	4	4	4	4	1	1	3	4	4	2	4	2	2	2	2	2	2	4	2	2
A326	2	2	33	2	1	1	2	3	4	3	3	3	4	4	3	3	2	2	2	3	2	2	2	1	1	3	1	1	1	1	1	1	1	5	5	3	5	5	5	5	4	5	5	4	4	5	4	5	4
A327	2	2	31	2	1	1	2	3	2	5	2	5	4	5	4	4	3	3	4	2	1	3	1	3	1	2	3	3	1	3	1	3	1	3	3	5	5	5	3	3	3	3	1	1	3	5	5	3	3
A328	2	2	31	2	1	1	2	3	4	4	2	5	4	4	4	4	4	3	3	2	1	2	1	3	2	2	2	2	2	2	2	3	3	1	2	3	3	3	5	3	5	4	2	3	3	4	4	1	3
A329	2	2	28	2	1	1	2	3	5	5	3	5	5	5	4	3	3	2	3	4	1	3	2	4	2	4	2	3	2	3	1	4	2	4	3	5	3	3	5	4	5	5	2	2	1	5	5	3	1
A330	1	2	30	2	2	2	3	3	3	3	4	4	3	3	3	3	2	2	2	3	3	3	2	3	3	3	2	3	2	2	2	2	2	4	4	4	4	4	4	5	5	4	3	3	3	3	3	3	3
A331	2	2	33	2	1	1	2	3	5	5	1	4	4	4	4	4	3	1	1	4	1	3	2	4	3	4	1	3	1	4	1	4	1	5	5	5	4	4	5	5	5	4	4	4	5	4	5	3	2
A332	2	1	26	2	1	1	2	3	4	3	3	3	3	3	3	3	2	2	2	4	1	3	1	2	2	4	1	3	1	3	1	3	1	5	3	4	5	5	5	3	5	5	1	3	3	4	4	1	3
A333	2	2	31	2	1	1	2	3	5	4	5	5	1	1	3	3	2	3	3	3	4	3	4	3	3	1	4	3	3	3	3	3	3	5	5	5	5	5	4	4	4	2	1	1	5	5	5	1	4
A334	2	2	30	2	1	1	2	3	3	4	2	3	3	3	3	3	4	2	4	2	3	3	2	2	3	2	3	2	3	1	3	1	3	3	3	3	4	4	3	3	2	1	2	2	2	4	3	1	2
A335	1	1	27	1	4	2	2	3	1	4	1	4	5	4	4	3	3	2	2	3	3	4	1	3	2	3	3	2	2	2	2	3	2	5	5	4	5	5	4	4	5	5	3	4	4	4	4	3	3
A336	1	2	29	2	1	1	2	3	4	4	2	2	4	3	3	3	2	2	2	4	3	4	3	4	3	3	4	3	3	3	4	3	3	4	4	4	3	3	4	4	5	5	5	4	4	5	4	4	4
A337	2	2	30	2	1	1	2	4	4	4	4	4	5	4	4	4	4	2	3	3	1	3	1	2	1	3	1	1	1	2	2	3	1	5	4	5	5	5	5	5	5	5	4	4	2	4	5	3	2
A338	1	2	36	2	1	1	2	4	4	4	4	4	4	4	3	3	3	3	4	4	2	4	2	2	2	4	2	3	2	3	2	4	3	4	4	4	4	4	4	4	4	4	4	4	4	4	4	4	4
A339	1	3	39	2	1	1	3	3	5	4	5	5	4	4	4	4	3	2	2	1	4	2	4	2	3	1	3	2	3	3	3	2	3	2	2	4	4	4	1	2	2	2	2	2	4	4	3	2	2
A340	1	3	39	2	3	1	4	4	4	3	3	3	3	3	4	4	1	1	3	4	4	4	4	4	4	3	3	4	4	3	4	2	4	3	3	3	3	3	3	3	3	3	4	4	4	4	1	3	3
A341	1	2	30	1	1	1	2	4	4	4	3	4	4	3	3	3	2	2	2	2	3	2	3	2	3	2	3	3	3	3	3	3	3	3	3	4	3	3	3	3	3	3	3	3	3	3	3	3	3
A342	1	2	28	2	1	1	2	3	4	2	2	3	2	3	4	3	3	3	3	3	1	2	2	3	2	3	1	4	2	2	2	2	2	2	2	4	2	2	1	2	1	2	4	2	3	3	3	1	2
A343	2	2	32	2	1	1	2	3	4	4	4	4	4	3	4	4	4	3	4	1	1	1	1	3	1	4	1	2	1	1	1	4	1	3	3	5	4	4	3	3	3	3	1	4	4	4	4	1	4
A344	2	2	29	2	1	1	2	3	5	4	3	5	4	4	4	4	4	2	2	3	1	3	1	3	1	4	2	3	1	1	1	3	1	5	5	5	5	5	5	5	5	5	1	1	3	4	4	1	3
A345	2	1	26	2	1	1	2	3	5	4	5	5	4	4	4	4	1	1	1	3	1	2	1	3	3	4	1	3	1	1	1	3	1	1	1	5	5	5	1	5	5	5	3	2	2	5	5	1	1
A346	2	2	30	2	1	1	2	3	5	5	1	1	2	2	1	1	4	1	1	3	2	3	2	4	3	4	1	3	3	3	3	3	2	5	5	5	5	5	5	5	5	5	4	4	4	4	4	4	4
A347	2	2	32	2	1	1	2	3	4	3	2	4	3	4	3	3	3	3	3	2	2	3	2	3	3	3	3	3	3	3	3	3	3	5	4	5	5	5	5	5	5	5	2	2	2	4	4	1	1
[truncated: 15 more columns]
