# Supplementary material for: Survey dataset on presenteeism, job demand and perceived job insecurity: The perspective of diplomatic officers
Source: Data Brief. 2020 Apr 14;30:105505. doi: 10.1016/j.dib.2020.105505 (PMC7186489; doi:10.1016/j.dib.2020.105505)
Supplement: Supplementary file 5 [file mmc5.zip]

Archive with 1 entries (1 files):
- DiB Presenteeism.sav
